# Supplementary material for: Evaluation of Immunoprotective Effects of DNA Vaccine Based on Eimeria maxima EF-1α Antigen and Chicken XCL1 Chemokine
Source: Animals (Basel). 2026 Apr 3;16(7):1108. doi: 10.3390/ani16071108 (PMC13072396; doi:10.3390/ani16071108)
Supplement: Supplementary file 1 [file animals-16-01108-s001.zip]

Archive with 1 entries (1 files):
- animals-4125048-supplementary.pdf
